# Supplementary material for: Stress susceptibility-specific phenotype associated with different hippocampal transcriptomic responses to chronic tricyclic antidepressant treatment in mice
Source: BMC Neurosci. 2013 Nov 13;14:144. doi: 10.1186/1471-2202-14-144 (PMC3831054; doi:10.1186/1471-2202-14-144)
Supplement: Additional file 1: Table S1 — Primers. List of primers for investigated genes. [file 1471-2202-14-144-S1.xls]

## Sheet: Arkusz1
Sequence of primers used in qPCR study
Gene type	Gene symbol	Gene name	Primer sequence forward	Primer sequence reverse	Amplicon lengh (bp)	T (ºC)	GenBank accession number
target genes	Chrna4	cholinergic receptor, nicotinic, alpha polypeptide 4	CGACCAACGTGTGGGTGAAGCA	TGGGATGCGGATGGAGGTGACA	92	60	NM_015730.5
	Crhbp	corticotropin releasing hormone binding protein	ACCCTTGTTCCACCACTTTG	AGCACTGGTTTGACCGATTG	359	60	NM_198408.3
	Gbx2	gastrulation brain homeobox 2	TCCACGCTCATGGCCACTCTG	TCCTTGCCCTTCGGGTCATCT	284	58	NM_010262.3
	Igf2	insulin-like growth factor 2	GTCTGTTCGGACCGCGGCTT	TGGCGGGGGTGGCACAGTAT	136	60	NM_010514.3
	Nnat	neuronatin	TTCGGAACCATGGCCGCAGTG	GCAATGGGCTGTGTCCCTGGAG	152	62	NM_010923.2
	Npy	neuropeptide Y	GACAATCCGGGCGAGGACGC	TCTGGGGGCGTTTTCTGTGCT	165	59	NM_023456.2
	Slc6a11	solute carrier family 6 (neurotransmitter transporter, GABA), member 11	AGCGCGGCCACTGGAACAAC	CGTGAACTGCCCCAGAGCCG	197	60	NM_172890.3
	Slc17a6	solute carrier family 17 (sodium-dependent inorganic phosphate cotransporter), member 6	GCCCCGGGGAAAGAGGGGATA	TGCAGTCGCATAGCGGAGCC	160	60	NM_080853.3
	Cckbr	cholecystokinin B receptor	AGCAGTAGCGCCGGCAACC	CGGCTCAGTCCCAGGACCACA	158	60	NM_007627.4
	Csrp1	cysteine and glycine-rich protein 1	CGCTTCCCTGAGAGCTGTCGC	CTGTTGCCCTCGCACTGGACC	133	60	NM_007791.5
	Drd1a	dopamine receptor D1A	GGAGTCGGGGAGCGTGGTCTC	GCCGCTTGCTTTCCACCTGTC	267	59	NM_010076.3
	Igfbp2	insulin-like growth factor binding protein 2	CCAGACGCTACGCTGCTATCCC	CCACCAGGCCTCCCTCAGAGT	152	60	NM_008342.3
	Otx2	orthodenticle homolog 2	GGCCGACTTTGCGCCTCCAA	TCCCTTCGCTGTTTCCGGGG	153	59	NM_144841.3
	Prlr	prolactin receptor	TTCCCCGCCTTCCTGCTCTGT	ACATCTGCGATGCTCACCTCCACA	195	60	NM_011169.5
	Ttr	transthyretin	CCTTTGCCTCGCTGGACTGGT	CTACAGCAGGGCTGCCTCGGA	116	60	NM_013697.5
reference genes	Tbp	TATA box binding protein	AGAGCCACGGACAACTGCG	CTGGTGGGTCAGCACAAGG	220	60	NM_013684
	Gapdh	glyceraldehyde-3-phosphate dehydrogenase	TCACCACCATGGAGAAGGC	GCTAAGCAGTTGGTGGTGCA	169	60	NM_008084
	Actb	actin, beta	AGAGGGAAATCGTGCGTGAC	CAATAGTGATGACCTGGCCGT	138	60	NM_007393
	B2m	beta-2 microglobulin	ATTCACCCCCACTGAGACTGA	CTCGATCCCAGTAGACGGTC	86	55	NM_009735
	Rpl13a	ribosomal protein L13A	CACTCTGGAGGAGAAACGGAAGG	GCAGGCATGAGGCAAACAGTC	182	60	NM_009438
	Hsp90ab1	heat shock protein 90 alpha (cytosolic), class B member 1	TTTGGTGTCGGATTCTACTCG	CAGACGACTCCCAGGCATAC	97	58	NM_008302
	Ppia	peptidylprolyl isomerase A	CAGACGCCACTGTCGCTTT	TGTCTTTGGAACTTTGTCTGCAA	133	60	NM_008907
	Gusb	glucuronidase, beta	ACTGACACCTCCATGTATCCCAAG	CAGTAGGTCACCAGCCCGATG	173	60	NM_010368
	Tfrc	transferrin receptor	TCATGAGGGAAATCAATGATCGTA	GCCCCAGAAGATATGTCGGAA	101	60	NM_011638
	Hprt1	hypoxanthine guanine phosphoribosyl transferase	CCTAAGATGAGCGCAAGTTGAA	CCACAGGACTAGAACACCTGCTAA	86	60	NM_013556
