# Supplementary material for: Stress susceptibility-specific phenotype associated with different hippocampal transcriptomic responses to chronic tricyclic antidepressant treatment in mice
Source: BMC Neurosci. 2013 Nov 13;14:144. doi: 10.1186/1471-2202-14-144 (PMC3831054; doi:10.1186/1471-2202-14-144)
Supplement: Additional file 2: Table S2 — HA_SAL_HP_vs_HA_DES_HP. Lists of probe set for genes with altered expression after chronic desipramine treatment in the hippocampus of HA mice. [file 1471-2202-14-144-S2.xls]

## Sheet: HA_SAL_HP_vs_HA_DES_HP
Probe_ID	logFC	P.Value	TargetID	SEARCH_KEY	CHROMOSOME	DEFINITION	SYNONYMS	SPECIES	SOURCE	ENTREZ_GENE_ID	PROBE_CHR_ORIENTATION	CYTOBAND	ONTOLOGY_COMPONENT	ONTOLOGY_PROCESS	ONTOLOGY_FUNCTION	OBSOLETE_PROBE_ID	SYMBOL
ILMN_2922321	1.3576	0.000873249	SLC17A6	ILMN_227493	7	Mus musculus solute carrier family 17 (sodium-dependent inorganic phosphate cotransporter), member 6 (Slc17a6), mRNA.	DNPI; 2900073D12Rik; VGLUT2	Mus musculus	RefSeq	140919	+	7qB5	synaptic vesicle [goid 8021] [evidence IDA]	neurotransmitter uptake [goid 1504] [evidence IDA]	L-glutamate transporter activity [goid 5313] [evidence IDA]	DNPI; 2900073D12Rik; VGLUT2	Slc17a6
ILMN_2460136	1.25372	0.00346538	TNNT1	ILMN_189308	7	Mus musculus troponin T1, skeletal, slow (Tnnt1), mRNA.	AW146156; Tnt; sTnT	Mus musculus	RefSeq	21955	-	7qA1	troponin complex [goid 5861] [evidence IEA]	regulation of muscle contraction [goid 6937] [evidence IEA]	protein binding [goid 5515] [evidence ISS]; structural constituent of cytoskeleton [goid 5200] [evidence IEA]	AW146156; Tnt; sTnT	Tnnt1
ILMN_2641647	1.18669	0.000142823	TCF7L2	ILMN_212619	19	Mus musculus transcription factor 7-like 2, T-cell specific, HMG-box (Tcf7l2), mRNA.	mTcf-4B; TCF4E; Tcf-4; mTcf-4E; Tcf4; TCF4B	Mus musculus	RefSeq	21416	+	19qD2	transcription factor complex [goid 5667] [evidence IDA]; nucleus [goid 5634] [evidence IDA]	Wnt receptor signaling pathway [goid 16055] [evidence IEA]; positive regulation of transcription from RNA polymerase II promoter [goid 45944] [evidence IGI]; transcription [goid 6350] [evidence IEA]; regulation of transcription, DNA-dependent [goid 6355] [evidence IDA]	transcription factor activity [goid 3700] [evidence IEA]; DNA binding [goid 3677] [evidence IEA]; protein binding [goid 5515] [evidence IPI]	mTcf-4B; TCF4E; Tcf-4; mTcf-4E; Tcf4; TCF4B	Tcf7l2
ILMN_1249766	1.06634	4.76794e-05	GBX2	ILMN_209467	1	Mus musculus gastrulation brain homeobox 2 (Gbx2), mRNA.	Stra7; Gbx-2; D130058E05Rik; MMoxA	Mus musculus	RefSeq	14472	-	1qD	transcription factor complex [goid 5667] [evidence IEA]; nucleus [goid 5634] [evidence IEA]	hindbrain development [goid 30902] [evidence IMP]; tube morphogenesis [goid 35239] [evidence IMP]; inner ear morphogenesis [goid 42472] [evidence IMP]; patterning of blood vessels [goid 1569] [evidence IMP]; transcription [goid 6350] [evidence IEA]; regulation of transcription [goid 45449] [evidence IEA]; regulation of transcription, DNA-dependent [goid 6355] [evidence IEA]; axon guidance [goid 7…	sequence-specific DNA binding [goid 43565] [evidence IEA]; transcription factor activity [goid 3700] [evidence IEA]; DNA binding [goid 3677] [evidence IEA]	Stra7; Gbx-2; D130058E05Rik; MMoxA	Gbx2
ILMN_2998593	1.01669	8.71269e-08	5230400G24RIK	ILMN_209733	1	Mus musculus RIKEN cDNA 5230400G24 gene (5230400G24Rik), mRNA.	AI314724	Mus musculus	RefSeq	75734	+	1qC5	NA	NA	NA	AI314724	5230400G24Rik
ILMN_2693895	0.941964	0.00237574	ACTA2	ILMN_218281	19	Mus musculus actin, alpha 2, smooth muscle, aorta (Acta2), mRNA.	0610041G09Rik; SMalphaA; a-SMA; Actvs	Mus musculus	RefSeq	11475	-	19qC1	actin filament [goid 5884] [evidence IEA]; cytoskeleton [goid 5856] [evidence IEA]	cytoskeleton organization and biogenesis [goid 7010] [evidence IEA]	nucleotide binding [goid 166] [evidence IEA]; structural constituent of cytoskeleton [goid 5200] [evidence IEA]; ATP binding [goid 5524] [evidence IEA]; structural molecule activity [goid 5198] [evidence IEA]; protein binding [goid 5515] [evidence IEA]	NA	Acta2
ILMN_2827729	0.91894	0.00284332	CALB2	ILMN_209607	8	Mus musculus calbindin 2 (Calb2), mRNA.	CR	Mus musculus	RefSeq	12308	-	8qE1	gap junction [goid 5921] [evidence IDA]	NA	calcium ion binding [goid 5509] [evidence IEA]	CR	Calb2
ILMN_2488599	0.870898	0.00336073	RIMS3	ILMN_192493	NA	NA	NA	Mus musculus	MEEBO	NA	NA	NA	NA	NA	NA	NA	Rims3
ILMN_2491186	0.870815	0.000116785	ZIC1	ILMN_192773	9	Mus musculus zinc finger protein of the cerebellum 1 (Zic1), mRNA.	ZNF201; ZIC	Mus musculus	RefSeq	22771	-	9qE3.3	nucleus [goid 5634] [evidence IEA]; intracellular [goid 5622] [evidence IEA]	skeletal development [goid 1501] [evidence NAS]; brain development [goid 7420] [evidence IDA]; inner ear morphogenesis [goid 42472] [evidence ISS]; behavior [goid 7610] [evidence IMP]; cell differentiation [goid 30154] [evidence IEA]; central nervous system development [goid 7417] [evidence IMP]; regulation of smoothened signaling pathway [goid 8589] [evidence IPI]; pattern specification [goid 73…	transcription factor activity [goid 3700] [evidence ISS]; DNA binding [goid 3677] [evidence IEA]; protein binding [goid 5515] [evidence IPI]; zinc ion binding [goid 8270] [evidence IEA]; metal ion binding [goid 46872] [evidence IEA]; nucleic acid binding [goid 3676] [evidence IEA]	NA	Zic1
ILMN_1243741	0.84476	0.000387933	RORA	ILMN_221378	9	Mus musculus RAR-related orphan receptor alpha (Rora), mRNA.	Nr1f1; nmf267; ROR2; staggerer; sg; ROR1; ROR3; 9530021D13Rik	Mus musculus	RefSeq	19883	+	9qC	nucleus [goid 5634] [evidence IEA]	nitric oxide biosynthesis [goid 6809] [evidence IMP]; transcription [goid 6350] [evidence IEA]; regulation of macrophage activation [goid 43030] [evidence IMP]; regulation of transcription, DNA-dependent [goid 6355] [evidence IDA]	sequence-specific DNA binding [goid 43565] [evidence IEA]; transcription factor activity [goid 3700] [evidence IDA]; ligand-dependent nuclear receptor activity [goid 4879] [evidence IEA]; DNA binding [goid 3677] [evidence IDA]; zinc ion binding [goid 8270] [evidence IEA]; metal ion binding [goid 46872] [evidence IEA]; receptor activity [goid 4872] [evidence IEA]; steroid hormone receptor activity…	Nr1f1; nmf267; ROR2; staggerer; sg; ROR1; ROR3; 9530021D13Rik	Rora
ILMN_1255211	0.783378	8.26123e-06	CPNE9	ILMN_192917	6	Mus musculus copine family member IX (Cpne9), mRNA.	mKIAA4217; KIAA4217; A730016F12Rik	Mus musculus	RefSeq	211232	+	6qE3	NA	NA	NA	NA	Cpne9
ILMN_2744789	0.780631	0.00323048	BC003993	ILMN_218352	2	Mus musculus cDNA sequence BC003993 (BC003993), mRNA.	MGC107219; B230213M24; MGC7531; mKIAA1604; RP23-65N20.1; AL022752; AI173004; AA684037; MGC107450	Mus musculus	RefSeq	80744	-	2qC3	NA	NA	RNA binding [goid 3723] [evidence IEA]	MGC107219; B230213M24; MGC7531; mKIAA1604; AL022752; AI173004; AA684037; MGC107450	BC003993
ILMN_1245750	0.762263	0.000433815	PRKCD	ILMN_214910	14	Mus musculus protein kinase C, delta (Prkcd), mRNA.	PKC[d]; AI385711; Pkcd; D14Ertd420e; PKCdelta	Mus musculus	RefSeq	18753	-	14qB	membrane [goid 16020] [evidence IEA]	intracellular signaling cascade [goid 7242] [evidence IEA]; B cell proliferation [goid 42100] [evidence IMP]; protein amino acid phosphorylation [goid 6468] [evidence IEA]	kinase activity [goid 16301] [evidence IEA]; transferase activity [goid 16740] [evidence IEA]; nucleotide binding [goid 166] [evidence IEA]; zinc ion binding [goid 8270] [evidence IEA]; metal ion binding [goid 46872] [evidence IEA]; ATP binding [goid 5524] [evidence IEA]; protein serine/threonine kinase activity [goid 4674] [evidence IEA]; diacylglycerol binding [goid 19992] [evidence IEA]; prote…	NA	Prkcd
ILMN_1252953	0.756688	0.00352124	CBLN1	ILMN_223809	8	Mus musculus cerebellin 1 precursor protein (Cbln1), mRNA.	AI323299	Mus musculus	RefSeq	12404	-	8qC3	synapse [goid 45202] [evidence IEA]; membrane [goid 16020] [evidence IEA]; synaptosome [goid 19717] [evidence IEA]	NA	NA	NA	Cbln1
ILMN_1250928	0.744054	0.00105011	ZFHX3	ILMN_192544	8	Mus musculus zinc finger homeobox 3 (Zfhx3), mRNA.	mKIAA4228; KIAA4228; A230102L03Rik; WBP9	Mus musculus	RefSeq	11906	+	8qD3	nucleus [goid 5634] [evidence NAS]; mitochondrion [goid 5739] [evidence IDA]; intracellular [goid 5622] [evidence IEA]	neuron differentiation [goid 30182] [evidence TAS]; transcription [goid 6350] [evidence IEA]; regulation of transcription [goid 45449] [evidence IEA]; regulation of transcription, DNA-dependent [goid 6355] [evidence NAS]	sequence-specific DNA binding [goid 43565] [evidence IEA]; transcription factor activity [goid 3700] [evidence TAS]; DNA binding [goid 3677] [evidence IEA]; zinc ion binding [goid 8270] [evidence IEA]; metal ion binding [goid 46872] [evidence IEA]; nucleic acid binding [goid 3676] [evidence IEA]	NA	Zfhx3
ILMN_2668020	0.719493	9.46665e-05	SYT9	ILMN_216169	NA	Mus musculus synaptotagmin IX (Syt9), mRNA.	NA	Mus musculus	RefSeq	60510	NA	7qE3	synapse [goid 45202] [evidence IEA]	NA	metal ion binding [goid 46872] [evidence IEA]; calcium ion binding [goid 5509] [evidence IEA]; protein binding [goid 5515] [evidence IPI]	NA	Syt9
ILMN_1242331	0.711417	0.00253632	GPR151	ILMN_213218	18	Mus musculus G protein-coupled receptor 151 (Gpr151), mRNA.	C130082O03Rik; nGPCR-2037; PGR7; GalRL; GPCR	Mus musculus	RefSeq	240239	-	18qB3	NA	signal transduction [goid 7165] [evidence IEA]	receptor activity [goid 4872] [evidence IEA]; signal transducer activity [goid 4871] [evidence IEA]; rhodopsin-like receptor activity [goid 1584] [evidence IEA]	PGR7; GPCR; C130082O03Rik; nGPCR-2037; GalRL	Gpr151
ILMN_1245582	0.702142	0.00160547	CHRNA4	ILMN_215618	2	Mus musculus cholinergic receptor, nicotinic, alpha polypeptide 4 (Chrna4), mRNA.	ENFL1; Acra-4; Acra4; EBN1	Mus musculus	RefSeq	11438	-	2qH4	integral to membrane [goid 16021] [evidence IEA]; postsynaptic membrane [goid 45211] [evidence IEA]; membrane fraction [goid 5624] [evidence IDA]; membrane [goid 16020] [evidence IEA]	transport [goid 6810] [evidence IEA]; sensory perception [goid 7600] [evidence TAS]; behavior [goid 7610] [evidence IMP]; synaptic transmission, cholinergic [goid 7271] [evidence IDA]	nicotinic acetylcholine-activated cation-selective channel activity [goid 4889] [evidence TAS]; receptor activity [goid 4872] [evidence IEA]; ion channel activity [goid 5216] [evidence IDA]; extracellular ligand-gated ion channel activity [goid 5230] [evidence IEA]; protein binding [goid 5515] [evidence IPI]; neurotransmitter receptor activity [goid 30594] [evidence IEA]	ENFL1; Acra-4; Acra4; EBN1	Chrna4
ILMN_2827072	0.685722	5.93848e-05	SLC13A4	ILMN_214987	6	Mus musculus solute carrier family 13 (sodium/sulfate symporters), member 4 (Slc13a4), mRNA.	9630060C05Rik; SUT1; SUT-1	Mus musculus	RefSeq	243755	-	6qB1	NA	NA	NA	9630060C05Rik; SUT1; SUT-1	Slc13a4
ILMN_1231724	0.684981	0.00111738	RESP18	ILMN_223370	1	Mus musculus regulated endocrine-specific protein 18 (Resp18), mRNA.	AI851012	Mus musculus	RefSeq	19711	-	1qC3	endoplasmic reticulum [goid 5783] [evidence IDA]	NA	molecular_function [goid 3674] [evidence ND ]	AI851012	Resp18
ILMN_2597412	0.671446	0.000205827	CALB2	ILMN_209607	8	Mus musculus calbindin 2 (Calb2), mRNA.	CR	Mus musculus	RefSeq	12308	-	8qE1	gap junction [goid 5921] [evidence IDA]	NA	calcium ion binding [goid 5509] [evidence IEA]	CR	Calb2
ILMN_2749052	0.663022	0.00089766	RAMP3	ILMN_222398	NA	Mus musculus receptor (calcitonin) activity modifying protein 3 (Ramp3), mRNA.	AI850306	Mus musculus	RefSeq	56089	NA	11qA1	integral to membrane [goid 16021] [evidence IEA]; membrane [goid 16020] [evidence IEA]	intracellular protein transport [goid 6886] [evidence IEA]; regulation of G-protein coupled receptor protein signaling pathway [goid 8277] [evidence IEA]; transport [goid 6810] [evidence IEA]; G-protein coupled receptor protein signaling pathway [goid 7186] [evidence IPI]	protein transporter activity [goid 8565] [evidence IEA]; coreceptor, soluble ligand activity [goid 15027] [evidence IDA]; receptor activity [goid 4872] [evidence IEA]	AI850306	Ramp3
ILMN_3136561	0.645898	0.00134711	SPARC	ILMN_257785	11	Mus musculus secreted acidic cysteine rich glycoprotein (Sparc), mRNA.	BM-40; AA517111	Mus musculus	RefSeq	20692	-	11qB1.3	extracellular matrix (sensu Metazoa) [goid 5578] [evidence IEA]; basement membrane [goid 5604] [evidence IEA]	transmembrane receptor protein tyrosine kinase signaling pathway [goid 7169] [evidence NAS]	copper ion binding [goid 5507] [evidence IEA]; calcium ion binding [goid 5509] [evidence IEA]	BM-40; AA517111	Sparc
ILMN_2600744	0.637634	0.000594708	RGS16	ILMN_209950	1	Mus musculus regulator of G-protein signaling 16 (Rgs16), mRNA.	Rgsr; Rgs14	Mus musculus	RefSeq	19734	+	1qG3	cytoplasm [goid 5737] [evidence TAS]	G-protein coupled receptor protein signaling pathway [goid 7186] [evidence TAS]; negative regulation of signal transduction [goid 9968] [evidence IEA]	signal transducer activity [goid 4871] [evidence IEA]; GTPase activator activity [goid 5096] [evidence TAS]	Rgs14; Rgsr	Rgs16
ILMN_2645263	0.635176	0.00417184	NTNG1	ILMN_214185	3	Mus musculus netrin G1 (Ntng1), mRNA.	Lmnt1; AI853992; A930010C08Rik; MGC99878	Mus musculus	RefSeq	80883	-	3qF3	plasma membrane [goid 5886] [evidence IDA]; anchored to plasma membrane [goid 46658] [evidence IDA]; membrane [goid 16020] [evidence IEA]	cell differentiation [goid 30154] [evidence IEA]; development [goid 7275] [evidence IEA]; axonogenesis [goid 7409] [evidence IDA]	molecular_function [goid 3674] [evidence ND ]; GPI anchor binding [goid 48503] [evidence IEA]	Lmnt1; AI853992; A930010C08Rik; MGC99878	Ntng1
ILMN_2752095	0.634287	2.57761e-05	SLC6A11	ILMN_222597	NA	Mus musculus solute carrier family 6 (neurotransmitter transporter, GABA), member 11 (Slc6a11), mRNA.	E130202I16Rik; Gabt4; GAT4; D930045G19Rik	Mus musculus	RefSeq	243616	NA	6qE3	integral to membrane [goid 16021] [evidence IEA]; integral to plasma membrane [goid 5887] [evidence IEA]; membrane [goid 16020] [evidence IEA]	transport [goid 6810] [evidence IEA]; neurotransmitter transport [goid 6836] [evidence IEA]	symporter activity [goid 15293] [evidence IEA]; gamma-aminobutyric acid:sodium symporter activity [goid 5332] [evidence IEA]; neurotransmitter:sodium symporter activity [goid 5328] [evidence IEA]	E130202I16Rik; Gabt4; GAT4; D930045G19Rik	Slc6a11
ILMN_2623793	0.632118	6.20115e-05	ZFHX3	ILMN_192544	8	Mus musculus zinc finger homeobox 3 (Zfhx3), mRNA.	mKIAA4228; KIAA4228; A230102L03Rik; WBP9	Mus musculus	RefSeq	11906	+	8qD3	nucleus [goid 5634] [evidence NAS]; mitochondrion [goid 5739] [evidence IDA]; intracellular [goid 5622] [evidence IEA]	neuron differentiation [goid 30182] [evidence TAS]; transcription [goid 6350] [evidence IEA]; regulation of transcription [goid 45449] [evidence IEA]; regulation of transcription, DNA-dependent [goid 6355] [evidence NAS]	sequence-specific DNA binding [goid 43565] [evidence IEA]; transcription factor activity [goid 3700] [evidence TAS]; DNA binding [goid 3677] [evidence IEA]; zinc ion binding [goid 8270] [evidence IEA]; metal ion binding [goid 46872] [evidence IEA]; nucleic acid binding [goid 3676] [evidence IEA]	NA	Zfhx3
ILMN_1226356	0.624162	0.0027074	AI427515	ILMN_223744	8	Mus musculus expressed sequence AI427515 (AI427515), mRNA.	9430073I07; mKIAA1576	Mus musculus	RefSeq	270097	+	8qE1	NA	NA	oxidoreductase activity [goid 16491] [evidence IEA]	NA	AI427515
ILMN_2658407	0.622835	0.000143367	ELMO1	ILMN_215345	13	Mus musculus engulfment and cell motility 1, ced-12 homolog (C. elegans) (Elmo1), transcript variant 2, mRNA.	6330578D22Rik; mKIAA0281; CED-12; KIAA0281; C230095H21Rik; AI173001	Mus musculus	RefSeq	140580	+	13qA2	plasma membrane [goid 5886] [evidence ISS]; cytoskeleton [goid 5856] [evidence IEA]; membrane [goid 16020] [evidence IEA]; cytoplasm [goid 5737] [evidence ISS]	cell motility [goid 6928] [evidence ISS]; phagocytosis, engulfment [goid 6911] [evidence ISS]; apoptosis [goid 6915] [evidence ISS]; phagocytosis [goid 6909] [evidence IDA]; actin cytoskeleton organization and biogenesis [goid 30036] [evidence ISS]; Rac protein signal transduction [goid 16601] [evidence ISS]	binding [goid 5488] [evidence IEA]; protein binding [goid 5515] [evidence IPI]	6330578D22Rik; mKIAA0281; CED-12; KIAA0281; C230095H21Rik; AI173001	Elmo1
ILMN_3115213	0.620004	5.93703e-05	IRX2	ILMN_256714	13	Mus musculus Iroquois related homeobox 2 (Drosophila) (Irx2), mRNA.	MGC103290; IRX6	Mus musculus	RefSeq	16372	+	13qC1	nucleus [goid 5634] [evidence IEA]; transcription factor complex [goid 5667] [evidence IEA]	regulation of transcription [goid 45449] [evidence IEA]; regulation of transcription, DNA-dependent [goid 6355] [evidence IEA]	sequence-specific DNA binding [goid 43565] [evidence IEA]; transcription factor activity [goid 3700] [evidence IEA]; DNA binding [goid 3677] [evidence IEA]	MGC103290; IRX6	Irx2
ILMN_2662264	0.619487	2.17656e-06	BCAS1	ILMN_195677	2	Mus musculus breast carcinoma amplified sequence 1 (Bcas1), mRNA.	2210416M21Rik; AI841227; NABC1; 9030223A09Rik	Mus musculus	RefSeq	76960	-	2qH3	cytosol [goid 5829] [evidence ISS]	NA	protein homodimerization activity [goid 42803] [evidence ISS]	NA	Bcas1
ILMN_3162452	0.616739	0.000823071	PPM2C	ILMN_261727	NA	Mus musculus protein phosphatase 2C, magnesium dependent, catalytic subunit (Ppm2c), nuclear gene encoding mitochondrial protein, transcript variant 1, mRNA.	RP23-203A12.1; Gm1024	Mus musculus	RefSeq	381511	NA	4qA1	protein serine/threonine phosphatase complex [goid 8287] [evidence IEA]; mitochondrion [goid 5739] [evidence ISS]	protein amino acid dephosphorylation [goid 6470] [evidence IEA]	hydrolase activity [goid 16787] [evidence IEA]; protein serine/threonine phosphatase activity [goid 4722] [evidence IEA]; metal ion binding [goid 46872] [evidence IEA]; magnesium ion binding [goid 287] [evidence ISS]; phosphoprotein phosphatase activity [goid 4721] [evidence IEA]; calcium ion binding [goid 5509] [evidence ISS]; [pyruvate dehydrogenase (lipoamide)] phosphatase activity [goid 4741]…	Gm1024	Ppm2c
ILMN_1248740	0.612126	4.03579e-05	SEMA3F	ILMN_213287	9	Mus musculus sema domain, immunoglobulin domain (Ig), short basic domain, secreted, (semaphorin) 3F (Sema3f), mRNA.	Semak; Sema IV; Sema4	Mus musculus	RefSeq	20350	-	9qF1	NA	development [goid 7275] [evidence IEA]; neural crest cell migration [goid 1755] [evidence IMP]	NA	Semak; Sema IV; Sema4	Sema3f
ILMN_1258853	0.611541	1.60969e-05	IGSF1	ILMN_215516	X	Mus musculus immunoglobulin superfamily, member 1 (Igsf1), transcript variant 4, mRNA.	InhBP/p120; 5530402E03; 5330413N23; AI747649; mKIAA0364	Mus musculus	RefSeq	209268	-	XqA5	membrane [goid 16020] [evidence IEA]	NA	molecular_function [goid 3674] [evidence ND ]	InhBP/p120; 5530402E03; 5330413N23; AI747649; mKIAA0364	Igsf1
ILMN_1255416	0.609252	0.000445897	LY6A	ILMN_209150	15	Mus musculus lymphocyte antigen 6 complex, locus A (Ly6a), mRNA.	Ly-6A/E; Ly-6A.2; Sca-1; Sca1; TAP; Ly-6E.1	Mus musculus	RefSeq	110454	-	15qD3	membrane [goid 16020] [evidence IEA]; external side of plasma membrane [goid 9897] [evidence IDA]	NA	GPI anchor binding [goid 48503] [evidence IEA]	Ly-6A.2; Sca-1; Sca1; TAP; Ly-6E.1; Ly-6A/E	Ly6a
ILMN_2755578	0.596384	0.00234286	NNAT	ILMN_196155	2	Mus musculus neuronatin (Nnat), transcript variant 1, mRNA.	Peg5; AW107673; 5730414I02Rik	Mus musculus	RefSeq	18111	+	2qH1	NA	development [goid 7275] [evidence IEA]	NA	NA	Nnat
ILMN_1248316	0.591875	0.000772649	PTGDS	ILMN_221328	NA	NA	NA	Mus musculus	MEEBO	NA	NA	NA	NA	NA	NA	NA	Ptgds
ILMN_3139253	0.589204	0.000853276	BTBD11	ILMN_238201	10	Mus musculus BTB (POZ) domain containing 11 (Btbd11), transcript variant 2, mRNA.	6330404E16Rik	Mus musculus	RefSeq	74007	+	10qC1	NA	NA	NA	6330404E16Rik	Btbd11
ILMN_2597769	0.58317	0.000996409	IGF2	ILMN_209642	7	Mus musculus insulin-like growth factor 2 (Igf2), mRNA.	Igf-II; M6pr; Mpr; Peg2; Igf-2; AL033362	Mus musculus	RefSeq	16002	-	7qF5	extracellular region [goid 5576] [evidence IEA]	physiological process [goid 7582] [evidence IEA]; cell proliferation [goid 8283] [evidence IEA]	insulin-like growth factor receptor binding [goid 5159] [evidence IPI]; hormone activity [goid 5179] [evidence IEA]; prothoracicotrophic hormone activity [goid 18445] [evidence IEA]; growth factor activity [goid 8083] [evidence IEA]; protein binding [goid 5515] [evidence IPI]	NA	Igf2
ILMN_1227993	0.567171	0.000395062	VAV3	ILMN_187698	3	Mus musculus vav 3 oncogene (Vav3), transcript variant 1, mRNA.	MGC27838; AA986410; A530094I06Rik	Mus musculus	RefSeq	57257	+	3qF3	plasma membrane [goid 5886] [evidence IDA]; cytoplasm [goid 5737] [evidence IDA]; intracellular [goid 5622] [evidence IEA]	lamellipodium biogenesis [goid 30032] [evidence IGI]; vesicle fusion [goid 6906] [evidence IGI]; cell projection biogenesis [goid 30031] [evidence IGI]; regulation of Rho protein signal transduction [goid 35023] [evidence IEA]; positive regulation of cell adhesion [goid 45785] [evidence IGI]; positive regulation of phosphoinositide 3-kinase activity [goid 43552] [evidence IGI]; intracellular sign…	Rac guanyl-nucleotide exchange factor activity [goid 30676] [evidence IGI]; guanyl-nucleotide exchange factor activity [goid 5085] [evidence IMP]; epidermal growth factor receptor binding [goid 5154] [evidence IPI]; Rho guanyl-nucleotide exchange factor activity [goid 5089] [evidence IGI]; zinc ion binding [goid 8270] [evidence IEA]; metal ion binding [goid 46872] [evidence IEA]; diacylglycerol b…	NA	Vav3
ILMN_1215768	0.555589	1.20252e-06	RIOK3	ILMN_210509	18	Mus musculus RIO kinase 3 (yeast) (Riok3), mRNA.	Sudd; D18Ertd331e; 1200013N13Rik; E130306C24Rik	Mus musculus	RefSeq	66878	+	18qA1	NA	protein amino acid phosphorylation [goid 6468] [evidence IEA]	kinase activity [goid 16301] [evidence IEA]; ATP binding [goid 5524] [evidence IEA]; transferase activity [goid 16740] [evidence IEA]; protein serine/threonine kinase activity [goid 4674] [evidence IEA]; nucleotide binding [goid 166] [evidence IEA]; protein kinase activity [goid 4672] [evidence IEA]	NA	Riok3
ILMN_2746906	0.544276	2.82368e-05	NUDT19	ILMN_222252	7	Mus musculus nudix (nucleoside diphosphate linked moiety X)-type motif 19 (Nudt19), mRNA.	D7Rp2-r; D7Rp2e; RP2-r; D7Rp2-s; RP2-s; D7Rp2	Mus musculus	RefSeq	110959	-	7qB2	mitochondrion [goid 5739] [evidence IDA]	NA	hydrolase activity [goid 16787] [evidence IEA]	NA	Nudt19
ILMN_1236758	0.541998	0.00111729	WFDC2	ILMN_216447	2	Mus musculus WAP four-disulfide core domain 2 (Wfdc2), mRNA.	1600023A02Rik; WAP5; HE4	Mus musculus	RefSeq	67701	+	2qH3	NA	NA	serine-type endopeptidase inhibitor activity [goid 4867] [evidence IEA]; endopeptidase inhibitor activity [goid 4866] [evidence IEA]	1600023A02Rik; WAP5; HE4	Wfdc2
ILMN_2728038	0.541524	1.94579e-08	ARHGAP24	ILMN_220875	5	Mus musculus Rho GTPase activating protein 24 (Arhgap24), transcript variant 1, mRNA.	0610025G21Rik; MGC38749	Mus musculus	RefSeq	231532	+	5qE5	intracellular [goid 5622] [evidence IEA]	signal transduction [goid 7165] [evidence IEA]	molecular_function [goid 3674] [evidence ND ]; GTPase activator activity [goid 5096] [evidence IEA]	0610025G21Rik; MGC38749	Arhgap24
ILMN_2660505	0.537235	6.41948e-05	IGSF1	ILMN_215516	X	Mus musculus immunoglobulin superfamily, member 1 (Igsf1), transcript variant 4, mRNA.	InhBP/p120; 5530402E03; 5330413N23; AI747649; mKIAA0364	Mus musculus	RefSeq	209268	-	XqA5	membrane [goid 16020] [evidence IEA]	NA	molecular_function [goid 3674] [evidence ND ]	InhBP/p120; 5530402E03; 5330413N23; AI747649; mKIAA0364	Igsf1
ILMN_1214060	0.536109	1.78675e-05	B930076A02	ILMN_210034	NA	NA	NA	Mus musculus	MEEBO	NA	NA	NA	NA	NA	NA	NA	B930076A02
ILMN_2895293	0.531226	0.03998	BC003993	ILMN_218352	2	Mus musculus cDNA sequence BC003993 (BC003993), mRNA.	MGC107219; B230213M24; MGC7531; mKIAA1604; AL022752; AI173004; AA684037; MGC107450	Mus musculus	RefSeq	80744	-	2qC3	NA	NA	RNA binding [goid 3723] [evidence IEA]	MGC107219; B230213M24; MGC7531; mKIAA1604; AL022752; AI173004; AA684037; MGC107450	BC003993
ILMN_2933022	0.521661	1.34275e-05	PLEKHB1	ILMN_221623	7	Mus musculus pleckstrin homology domain containing, family B (evectins) member 1 (Plekhb1), mRNA.	AI315628; PHR1; Phret1; evt-1	Mus musculus	RefSeq	27276	-	7qE3	Golgi membrane [goid 139] [evidence ISS]; integral to membrane [goid 16021] [evidence IDA]; membrane [goid 16020] [evidence IEA]	NA	protein binding [goid 5515] [evidence IPI]	AI315628; PHR1; Phret1; evt-1	Plekhb1
ILMN_1259653	0.518785	0.0390563	GNG8	ILMN_209938	7	Mus musculus guanine nucleotide binding protein (G protein), gamma 8 (Gng8), mRNA.	G(y)8	Mus musculus	RefSeq	14709	+	7qA2	heterotrimeric G-protein complex [goid 5834] [evidence IEA]; membrane [goid 16020] [evidence IEA]	G-protein coupled receptor protein signaling pathway [goid 7186] [evidence IEA]; signal transduction [goid 7165] [evidence IEA]	signal transducer activity [goid 4871] [evidence IEA]; small GTPase regulator activity [goid 5083] [evidence IEA]	NA	Gng8
ILMN_2667384	0.51856	0.000515385	SLC6A9	ILMN_189459	4	Mus musculus solute carrier family 6 (neurotransmitter transporter, glycine), member 9 (Slc6a9), mRNA.	Glyt-1; Glyt1	Mus musculus	RefSeq	14664	+	4qD2.1	integral to plasma membrane [goid 5887] [evidence IEA]; membrane [goid 16020] [evidence IEA]	transport [goid 6810] [evidence IEA]; amino acid transport [goid 6865] [evidence IEA]; neurotransmitter transport [goid 6836] [evidence IEA]	symporter activity [goid 15293] [evidence IEA]; amino acid transporter activity [goid 15171] [evidence IEA]; neurotransmitter:sodium symporter activity [goid 5328] [evidence IEA]	NA	Slc6a9
ILMN_3006739	0.517053	1.3772e-05	TCF7L2	ILMN_212619	19	Mus musculus transcription factor 7-like 2, T-cell specific, HMG-box (Tcf7l2), mRNA.	mTcf-4B; TCF4E; Tcf-4; mTcf-4E; Tcf4; TCF4B	Mus musculus	RefSeq	21416	+	19qD2	transcription factor complex [goid 5667] [evidence IDA]; nucleus [goid 5634] [evidence IDA]	Wnt receptor signaling pathway [goid 16055] [evidence IEA]; positive regulation of transcription from RNA polymerase II promoter [goid 45944] [evidence IGI]; transcription [goid 6350] [evidence IEA]; regulation of transcription, DNA-dependent [goid 6355] [evidence IDA]	transcription factor activity [goid 3700] [evidence IEA]; DNA binding [goid 3677] [evidence IEA]; protein binding [goid 5515] [evidence IPI]	mTcf-4B; TCF4E; Tcf-4; mTcf-4E; Tcf4; TCF4B	Tcf7l2
ILMN_2757641	0.513707	0.00692667	EFNA5	ILMN_215696	17	Mus musculus ephrin A5 (Efna5), transcript variant 2, mRNA.	AL-1; Epl7; AV158822; RAGS; EFL-5; LERK-7; Ephrin-A5	Mus musculus	RefSeq	13640	-	17qE1.1	membrane [goid 16020] [evidence IEA]	cell differentiation [goid 30154] [evidence IEA]; development [goid 7275] [evidence IEA]	GPI anchor binding [goid 48503] [evidence IEA]	AL-1; Epl7; AV158822; RAGS; EFL-5; LERK-7; Ephrin-A5	Efna5
ILMN_2624622	0.513592	2.78779e-05	AKAP12	ILMN_212272	10	Mus musculus A kinase (PRKA) anchor protein (gravin) 12 (Akap12), mRNA.	Srcs5; Tsga12; AI317366; SSeCKS	Mus musculus	RefSeq	83397	-	10qA1	NA	signal transduction [goid 7165] [evidence TAS]	kinase activity [goid 16301] [evidence IEA]; receptor signaling complex scaffold activity [goid 30159] [evidence TAS]; protein binding [goid 5515] [evidence IEA]	NA	Akap12
ILMN_2657175	0.503043	0.0001684	ANXA2	ILMN_215245	9	Mus musculus annexin A2 (Anxa2), mRNA.	AW215814; Cal1h	Mus musculus	RefSeq	12306	+	9qC	sarcolemma [goid 42383] [evidence IDA]; membrane fraction [goid 5624] [evidence ISS]; early endosome [goid 5769] [evidence IDA]; stress fiber [goid 1725] [evidence ISS]; cell junction [goid 30054] [evidence ISS]; cytoplasm [goid 5737] [evidence IDA]	angiogenesis [goid 1525] [evidence IMP]; collagen fibril organization [goid 30199] [evidence IMP]; fibrinolysis [goid 42730] [evidence IMP]	phospholipase inhibitor activity [goid 4859] [evidence IEA]; calcium-dependent phospholipid binding [goid 5544] [evidence IEA]; calcium ion binding [goid 5509] [evidence IEA]; protein binding [goid 5515] [evidence ISS]; cytoskeletal protein binding [goid 8092] [evidence IEA]	NA	Anxa2
ILMN_3152486	0.501847	0.000649441	RAMP3	ILMN_222398	11	Mus musculus receptor (calcitonin) activity modifying protein 3 (Ramp3), mRNA.	AI850306	Mus musculus	RefSeq	56089	+	11qA1	integral to membrane [goid 16021] [evidence IEA]; membrane [goid 16020] [evidence IEA]	transport [goid 6810] [evidence IEA]; regulation of G-protein coupled receptor protein signaling pathway [goid 8277] [evidence IEA]; intracellular protein transport [goid 6886] [evidence IEA]; G-protein coupled receptor protein signaling pathway [goid 7186] [evidence IPI]	protein transporter activity [goid 8565] [evidence IEA]; receptor activity [goid 4872] [evidence IEA]; coreceptor, soluble ligand activity [goid 15027] [evidence IDA]	AI850306	Ramp3
ILMN_2710354	0.501477	0.00313023	ACTA2	ILMN_192391	19	Mus musculus actin, alpha 2, smooth muscle, aorta (Acta2), mRNA.	0610041G09Rik; SMalphaA; a-SMA; Actvs	Mus musculus	RefSeq	11475	-	19qC1	actin filament [goid 5884] [evidence IEA]; cytoskeleton [goid 5856] [evidence IEA]	cytoskeleton organization and biogenesis [goid 7010] [evidence IEA]	nucleotide binding [goid 166] [evidence IEA]; structural constituent of cytoskeleton [goid 5200] [evidence IEA]; ATP binding [goid 5524] [evidence IEA]; structural molecule activity [goid 5198] [evidence IEA]; protein binding [goid 5515] [evidence IEA]	NA	Acta2
ILMN_2936954	0.501311	1.04307e-05	NVL	ILMN_256117	1	Mus musculus nuclear VCP-like (Nvl), mRNA.	1200009I24Rik	Mus musculus	RefSeq	67459	-	1qH4	nucleus [goid 5634] [evidence IEA]	NA	ATP binding [goid 5524] [evidence IEA]; nucleotide binding [goid 166] [evidence IEA]; nucleoside-triphosphatase activity [goid 17111] [evidence IEA]	1200009I24Rik	Nvl
ILMN_2793062	-0.500328	0.000407088	RASL11B	ILMN_259533	5	Mus musculus RAS-like, family 11, member B (Rasl11b), mRNA.	1190017B18Rik; MGC103217	Mus musculus	RefSeq	68939	+	5qC3.3	membrane [goid 16020] [evidence IEA]	NA	GTP binding [goid 5525] [evidence IEA]; nucleotide binding [goid 166] [evidence IEA]	1190017B18Rik; MGC103217	Rasl11b
ILMN_1241561	-0.504206	8.53147e-05	TCTN3	ILMN_210189	19	Mus musculus tectonic family member 3 (Tctn3), mRNA.	Tect3; AI197391	Mus musculus	RefSeq	67590	-	19qC3	membrane [goid 16020] [evidence IEA]; integral to membrane [goid 16021] [evidence IEA]	NA	NA	AI197391; Tect3	Tctn3
ILMN_3001341	-0.533374	0.000526157	CNNM1	ILMN_215265	19	Mus musculus cyclin M1 (Cnnm1), mRNA.	CLP-1; Acdp1; AI846314	Mus musculus	RefSeq	83674	+	19qC3	plasma membrane [goid 5886] [evidence IDA]	NA	molecular_function [goid 3674] [evidence ND ]	CLP-1; Acdp1; AI846314	Cnnm1
ILMN_2987984	-0.54741	1.61498e-05	S100A13	ILMN_218915	3	Mus musculus S100 calcium binding protein A13 (S100a13), mRNA.	NA	Mus musculus	RefSeq	20196	+	3qF1	NA	NA	calcium ion binding [goid 5509] [evidence IEA]	NA	S100a13
ILMN_2748875	-0.550561	1.71766e-05	FCER1G	ILMN_222385	NA	NA	NA	Mus musculus	MEEBO	NA	NA	NA	NA	NA	NA	NA	Fcer1g
ILMN_2946520	-0.572033	0.00342577	NPY	ILMN_219845	6	Mus musculus neuropeptide Y (Npy), mRNA.	0710005A05Rik	Mus musculus	RefSeq	109648	+	6qB2.3	extracellular region [goid 5576] [evidence IEA]	neuropeptide signaling pathway [goid 7218] [evidence IEA]	hormone activity [goid 5179] [evidence IEA]; G-protein-coupled receptor binding [goid 1664] [evidence IGI]	0710005A05Rik	Npy
ILMN_3062286	-0.581546	1.87436e-07	PHACTR1	ILMN_209518	13	Mus musculus phosphatase and actin regulator 1 (Phactr1), transcript variant 1, mRNA.	Rpel1; 9630030F18Rik	Mus musculus	RefSeq	218194	+	13qA4	NA	NA	protein phosphatase inhibitor activity [goid 4864] [evidence IEA]; actin binding [goid 3779] [evidence IEA]	NA	Phactr1
ILMN_1238436	-0.594061	0.000921661	CPLX2	ILMN_219945	13	Mus musculus complexin 2 (Cplx2), mRNA.	AI413745; 921-L; AW492120	Mus musculus	RefSeq	12890	+	13qB1	NA	mast cell degranulation [goid 43303] [evidence IEA]; vesicle docking during exocytosis [goid 6904] [evidence ISS]; transport [goid 6810] [evidence IEA]; exocytosis [goid 6887] [evidence IEA]	syntaxin binding [goid 19905] [evidence IEA]	NA	Cplx2
ILMN_1220865	-0.644872	0.000800666	SPINK8	ILMN_214606	9	Mus musculus serine peptidase inhibitor, Kazal type 8 (Spink8), mRNA.	C630041L24Rik	Mus musculus	RefSeq	78709	+	9qF2	NA	NA	NA	NA	Spink8
ILMN_1231710	-0.792917	3.21347e-06	CRHBP	ILMN_221598	13	Mus musculus corticotropin releasing hormone binding protein (Crhbp), mRNA.	CRH-BP	Mus musculus	RefSeq	12919	-	13qD1	NA	hormone metabolism [goid 42445] [evidence IDA]	adrenocorticotropin-releasing hormone binding [goid 17047] [evidence IDA]	CRH-BP	Crhbp
ILMN_2597827	-0.797834	0.00041056	ARC	ILMN_209647	15	Mus musculus activity regulated cytoskeletal-associated protein (Arc), mRNA.	arg 3.1; C86064; Arc3.1	Mus musculus	RefSeq	11838	-	15qD3	cytoskeleton [goid 5856] [evidence TAS]	anterior/posterior pattern formation [goid 9952] [evidence IMP]; endoderm development [goid 7492] [evidence IMP]	actin binding [goid 3779] [evidence TAS]	NA	Arc
ILMN_2968123	-0.871841	1.33774e-05	SLC7A14	ILMN_217111	3	Mus musculus solute carrier family 7 (cationic amino acid transporter, y+ system), member 14 (Slc7a14), mRNA.	A930013N06; BC061928	Mus musculus	RefSeq	241919	-	3qA3	membrane [goid 16020] [evidence IEA]	transport [goid 6810] [evidence IEA]; amino acid transport [goid 6865] [evidence IEA]	amino acid-polyamine transporter activity [goid 5279] [evidence IEA]	A930013N06; BC061928	Slc7a14
ILMN_2719361	-0.925339	4.69627e-06	SLC7A14	ILMN_217111	3	Mus musculus solute carrier family 7 (cationic amino acid transporter, y+ system), member 14 (Slc7a14), mRNA.	A930013N06; BC061928	Mus musculus	RefSeq	241919	-	3qA3	membrane [goid 16020] [evidence IEA]	transport [goid 6810] [evidence IEA]; amino acid transport [goid 6865] [evidence IEA]	amino acid-polyamine transporter activity [goid 5279] [evidence IEA]	A930013N06; BC061928	Slc7a14
ILMN_2802611	-1.05222	1.96577e-06	TM9SF2	ILMN_189038	14	Mus musculus transmembrane 9 superfamily member 2 (Tm9sf2), mRNA.	P76; AA536814; 1500001N15Rik; D14Ertd64e	Mus musculus	RefSeq	68059	+	14qE5	membrane [goid 16020] [evidence IEA]	transport [goid 6810] [evidence IEA]	transporter activity [goid 5215] [evidence IEA]	P76; AA536814; 1500001N15Rik; D14Ertd64e	Tm9sf2
