# Supplementary material for: Stress susceptibility-specific phenotype associated with different hippocampal transcriptomic responses to chronic tricyclic antidepressant treatment in mice
Source: BMC Neurosci. 2013 Nov 13;14:144. doi: 10.1186/1471-2202-14-144 (PMC3831054; doi:10.1186/1471-2202-14-144)
Supplement: Additional file 3: Table S3 — LA_SAL_HP_vs_LA_DES_HP. Lists of probe set for genes with altered expression after chronic desipramine treatment in the hippocampus of LA mice. [file 1471-2202-14-144-S3.xls]

## Sheet: LA_SAL_HP_vs_LA_DES_HP
Probe_ID	logFC	P.Value	TargetID	SEARCH_KEY	CHROMOSOME	DEFINITION	SYNONYMS	SPECIES	SOURCE	ENTREZ_GENE_ID	PROBE_CHR_ORIENTATION	CYTOBAND	ONTOLOGY_COMPONENT	ONTOLOGY_PROCESS	ONTOLOGY_FUNCTION	OBSOLETE_PROBE_ID	SYMBOL
ILMN_1250689	1.78724	0.000692588	RGS9	ILMN_214015	NA	Mus musculus regulator of G-protein signaling 9 (Rgs9), mRNA.	RGS9-1; MGC150268; MGC150267; Rgs9-2	Mus musculus	RefSeq	19739	NA	11qE1	heterotrimeric G-protein complex [goid 5834] [evidence IEA]	G-protein coupled receptor protein signaling pathway [goid 7186] [evidence TAS]; visual perception [goid 7601] [evidence IEA]; intracellular signaling cascade [goid 7242] [evidence IEA]; negative regulation of signal transduction [goid 9968] [evidence IEA]	signal transducer activity [goid 4871] [evidence IEA]; GTPase activator activity [goid 5096] [evidence TAS]	MGC150268; MGC150267; RGS9-1; Rgs9-2	Rgs9
ILMN_2443330	1.46218	8.69574e-07	TTR	ILMN_187347	NA	Mus musculus transthyretin (Ttr), mRNA.	MGC107649; AA408768; D17860; prealbumin; AI787086	Mus musculus	RefSeq	22139	NA	18qA2	NA	transport [goid 6810] [evidence IEA]; thyroid hormone generation [goid 6590] [evidence IEA]	retinal binding [goid 16918] [evidence IEA]; steroid binding [goid 5496] [evidence IEA]; retinol binding [goid 19841] [evidence IEA]; carrier activity [goid 5386] [evidence IEA]; hormone activity [goid 5179] [evidence IEA]	D17860; MGC107649; prealbumin; AA408768; AI787086	Ttr
ILMN_2667635	1.15406	1.90271e-05	CLIC6	ILMN_216126	NA	Mus musculus chloride intracellular channel 6 (Clic6), mRNA.	Neuronatin; AW045520; 5730466J16Rik; CLIC1L; AL022908	Mus musculus	RefSeq	209195	NA	16qC4	NA	ion transport [goid 6811] [evidence IEA]; transport [goid 6810] [evidence IEA]	ion channel activity [goid 5216] [evidence IEA]; chloride channel activity [goid 5254] [evidence IEA]; voltage-gated ion channel activity [goid 5244] [evidence IEA]	Neuronatin; AW045520; 5730466J16Rik; CLIC1L; AL022908	Clic6
ILMN_1249000	1.14941	3.23302e-06	1500015O10RIK	ILMN_222808	1	Mus musculus RIKEN cDNA 1500015O10 gene (1500015O10Rik), mRNA.	Ecrg4	Mus musculus	RefSeq	78896	+	1qC1.1	NA	NA	NA	Ecrg4	1500015O10Rik
ILMN_2954824	1.0643	0.00537624	PPP1R1B	ILMN_214764	11	Mus musculus protein phosphatase 1, regulatory (inhibitor) subunit 1B (Ppp1r1b), mRNA.	DARPP-32; Darpp32; AU040756	Mus musculus	RefSeq	19049	+	11qD	cytoplasm [goid 5737] [evidence TAS]	transcription [goid 6350] [evidence IMP]; signal transduction [goid 7165] [evidence IEA]	type 1 serine/threonine specific protein phosphatase inhibitor activity [goid 4865] [evidence TAS]; protein phosphatase inhibitor activity [goid 4864] [evidence TAS]; protein phosphatase type 1 regulator activity [goid 8599] [evidence IEA]	DARPP-32; Darpp32; AU040756	Ppp1r1b
ILMN_2617005	1.05182	2.42548e-06	PRLR	ILMN_210332	15	Mus musculus prolactin receptor (Prlr), mRNA.	Pr-3; Prlr-rs1; AI987712; Pr-1	Mus musculus	RefSeq	19116	+	15qA1	membrane [goid 16020] [evidence IEA]; integral to membrane [goid 16021] [evidence IEA]; cell surface [goid 9986] [evidence ISS]	steroid biosynthesis [goid 6694] [evidence ISS]; regulation of epithelial cell differentiation [goid 30856] [evidence IMP]; tyrosine phosphorylation of JAK2 protein [goid 42977] [evidence ISS]; regulation of cell adhesion [goid 30155] [evidence IMP]; anti-apoptosis [goid 6916] [evidence ISS]; transmembrane receptor protein tyrosine kinase activation (dimerization) [goid 7171] [evidence ISS]; lact…	protein homodimerization activity [goid 42803] [evidence ISS]; hematopoietin/interferon-class (D200-domain) cytokine receptor activity [goid 4896] [evidence IEA]; ornithine decarboxylase activator activity [goid 42978] [evidence ISS]; prolactin receptor activity [goid 4925] [evidence ISS]; receptor activity [goid 4872] [evidence IEA]	AI987712; Pr-1; Pr-3; Prlr-rs1	Prlr
ILMN_2954474	1.04723	2.47189e-05	ENPP2	ILMN_247627	15	Mus musculus ectonucleotide pyrophosphatase/phosphodiesterase 2 (Enpp2), mRNA.	ATX; Autotaxin; Pdnp2; PD-Ialpha; Npps2	Mus musculus	RefSeq	18606	-	15qD1	integral to membrane [goid 16021] [evidence IEA]; integral to plasma membrane [goid 5887] [evidence ISS]; membrane [goid 16020] [evidence IEA]	nucleotide metabolism [goid 9117] [evidence IEA]	nucleotide diphosphatase activity [goid 4551] [evidence ISS]; hydrolase activity [goid 16787] [evidence IEA]; nucleic acid binding [goid 3676] [evidence IEA]; phosphodiesterase I activity [goid 4528] [evidence ISS]; endonuclease activity [goid 4519] [evidence IEA]; catalytic activity [goid 3824] [evidence IEA]	ATX; Autotaxin; Pdnp2; PD-Ialpha; Npps2	Enpp2
ILMN_2813547	0.929412	0.0157341	SCN4B	ILMN_255776	9	Mus musculus sodium channel, type IV, beta (Scn4b), mRNA.	Gm1471	Mus musculus	RefSeq	399548	+	9qA5.2	membrane [goid 16020] [evidence IEA]; integral to membrane [goid 16021] [evidence IEA]	ion transport [goid 6811] [evidence IEA]; transport [goid 6810] [evidence IEA]; sodium ion transport [goid 6814] [evidence IEA]	sodium channel activity [goid 5272] [evidence IEA]; sodium ion binding [goid 31402] [evidence IEA]; ion channel activity [goid 5216] [evidence IEA]; voltage-gated ion channel activity [goid 5244] [evidence IEA]	Gm1471	Scn4b
ILMN_1251000	0.873271	0.00643351	TAC1	ILMN_220916	6	Mus musculus tachykinin 1 (Tac1), mRNA.	PPT-A; NK-1; NK1; 4930528L02Rik; MGC151458; SP; Nkna	Mus musculus	RefSeq	21333	+	6qA1	extracellular region [goid 5576] [evidence IDA]; cell soma [goid 43025] [evidence IDA]	synaptic transmission [goid 7268] [evidence IEA]; response to pain [goid 48265] [evidence IMP]; neuropeptide signaling pathway [goid 7218] [evidence IEA]; inflammatory response [goid 6954] [evidence IDA]; tachykinin signaling pathway [goid 7217] [evidence IEA]	NA	NA	Tac1
ILMN_2734062	0.762853	0.00881824	DRD1A	ILMN_189325	13	Mus musculus dopamine receptor D1A (Drd1a), mRNA.	Drd1; Drd-1; Gpcr15; C030036C15Rik	Mus musculus	RefSeq	13488	-	13qB1	membrane fraction [goid 5624] [evidence IDA]; membrane [goid 16020] [evidence IEA]; integral to membrane [goid 16021] [evidence IEA]	dopamine receptor, adenylate cyclase activating pathway [goid 7191] [evidence IGI]; locomotory behavior [goid 7626] [evidence IMP]; signal transduction [goid 7165] [evidence IEA]; response to drug [goid 42493] [evidence IDA]; transmission of nerve impulse [goid 19226] [evidence IMP]; behavior [goid 7610] [evidence IMP]; mating behavior [goid 7617] [evidence IDA]; adenylate cyclase activation [goi…	dopamine receptor activity [goid 4952] [evidence IEA]; signal transducer activity [goid 4871] [evidence IEA]; rhodopsin-like receptor activity [goid 1584] [evidence IEA]; G-protein coupled receptor activity [goid 4930] [evidence IEA]; dopamine D1 receptor activity [goid 1590] [evidence IMP]; receptor activity [goid 4872] [evidence IEA]	NA	Drd1a
ILMN_1223600	0.72958	0.00215404	INDO	ILMN_210738	8	Mus musculus indoleamine-pyrrole 2,3 dioxygenase (Indo), mRNA.	Ido	Mus musculus	RefSeq	15930	-	8qA2	NA	immune response [goid 6955] [evidence IEA]; defense response [goid 6952] [evidence TAS]; tryptophan catabolism to kynurenine [goid 19441] [evidence IDA]	oxidoreductase activity [goid 16491] [evidence IEA]; indoleamine-pyrrole 2,3-dioxygenase activity [goid 4426] [evidence IDA]; heme binding [goid 20037] [evidence IEA]; oxidoreductase activity, acting on single donors with incorporation of molecular oxygen, incorporation of two atoms of oxygen [goid 16702] [evidence IEA]; metal ion binding [goid 46872] [evidence IEA]; iron ion binding [goid 5506] …	Ido	Indo
ILMN_1240537	0.68427	0.0106595	ARPP21	ILMN_210655	9	Mus musculus cyclic AMP-regulated phosphoprotein, 21 (Arpp21), transcript variant 1, mRNA.	ARPP-21; 0710001E13Rik; D9Bwg1012e; AI853636; Tarpp	Mus musculus	RefSeq	74100	-	9qF3	cytoplasm [goid 5737] [evidence TAS]	NA	molecular_function [goid 3674] [evidence ND ]; nucleic acid binding [goid 3676] [evidence IEA]; protein phosphatase type 1 regulator activity [goid 8599] [evidence IEA]	ARPP-21; 0710001E13Rik; D9Bwg1012e; AI853636; Tarpp	Arpp21
ILMN_1253148	0.674401	0.000190023	KL	ILMN_211386	5	Mus musculus klotho (Kl), mRNA.	alpha-kl	Mus musculus	RefSeq	16591	+	5qG3	integral to membrane [goid 16021] [evidence ISS]; extracellular region [goid 5576] [evidence ISS]; membrane [goid 16020] [evidence IEA]	metabolism [goid 8152] [evidence IEA]; energy reserve metabolism [goid 6112] [evidence IMP]; aging [goid 7568] [evidence IMP]	hydrolase activity [goid 16787] [evidence IEA]; beta-glucuronidase activity [goid 4566] [evidence IEA]; hydrolase activity, acting on glycosyl bonds [goid 16798] [evidence IEA]; glucosidase activity [goid 15926] [evidence IEA]	alpha-kl	Kl
ILMN_2756486	0.66962	3.91096e-05	AQP1	ILMN_216314	NA	Mus musculus aquaporin 1 (Aqp1), mRNA.	NA	Mus musculus	RefSeq	11826	NA	6qB3	outer membrane [goid 19867] [evidence IEA]; integral to plasma membrane [goid 5887] [evidence TAS]; membrane [goid 16020] [evidence IEA]	transport [goid 6810] [evidence IEA]; water transport [goid 6833] [evidence TAS]	transporter activity [goid 5215] [evidence IEA]; porin activity [goid 15288] [evidence IEA]; water channel activity [goid 15250] [evidence TAS]	NA	Aqp1
ILMN_2850391	0.665519	0.000790528	MEIS2	ILMN_254922	2	Mus musculus Meis homeobox 2 (Meis2), mRNA.	A430109D20Rik; Stra10; Meis2	Mus musculus	RefSeq	17536	-	2qE4-qE5	nucleus [goid 5634] [evidence IDA]	transcription [goid 6350] [evidence IEA]; regulation of transcription [goid 45449] [evidence IEA]; regulation of transcription, DNA-dependent [goid 6355] [evidence IEA]	transcription factor activity [goid 3700] [evidence IEA]; DNA binding [goid 3677] [evidence IDA]; sequence-specific DNA binding [goid 43565] [evidence IEA]	A430109D20Rik; Stra10; Meis2	Meis2
ILMN_2597769	0.612082	0.000648992	IGF2	ILMN_209642	7	Mus musculus insulin-like growth factor 2 (Igf2), mRNA.	Igf-II; M6pr; Mpr; Peg2; Igf-2; AL033362	Mus musculus	RefSeq	16002	-	7qF5	extracellular region [goid 5576] [evidence IEA]	physiological process [goid 7582] [evidence IEA]; cell proliferation [goid 8283] [evidence IEA]	insulin-like growth factor receptor binding [goid 5159] [evidence IPI]; hormone activity [goid 5179] [evidence IEA]; prothoracicotrophic hormone activity [goid 18445] [evidence IEA]; growth factor activity [goid 8083] [evidence IEA]; protein binding [goid 5515] [evidence IPI]	NA	Igf2
ILMN_1236788	0.611256	9.08905e-06	IGFBP2	ILMN_222264	1	Mus musculus insulin-like growth factor binding protein 2 (Igfbp2), mRNA.	Igfbp-2; AI255832	Mus musculus	RefSeq	16008	+	1qC3	extracellular region [goid 5576] [evidence IEA]	regulation of cell growth [goid 1558] [evidence IEA]	growth factor binding [goid 19838] [evidence IEA]; insulin-like growth factor binding [goid 5520] [evidence IEA]	Igfbp-2; AI255832	Igfbp2
ILMN_2617194	0.575135	0.000815975	RARB	ILMN_195865	14	Mus musculus retinoic acid receptor, beta (Rarb), mRNA.	A830025K23; Nr1b2; RARbeta2; Hap	Mus musculus	RefSeq	218772	-	14qA2	nucleus [goid 5634] [evidence IEA]	positive regulation of apoptosis [goid 43065] [evidence IGI]; positive regulation of transcription from RNA polymerase II promoter [goid 45944] [evidence IGI]; transcription [goid 6350] [evidence IEA]; regulation of transcription, DNA-dependent [goid 6355] [evidence IEA]; ureteric bud development [goid 1657] [evidence IMP]	sequence-specific DNA binding [goid 43565] [evidence IEA]; transcription factor activity [goid 3700] [evidence IEA]; ligand-dependent nuclear receptor activity [goid 4879] [evidence IEA]; DNA binding [goid 3677] [evidence IEA]; zinc ion binding [goid 8270] [evidence IEA]; metal ion binding [goid 46872] [evidence IEA]; receptor activity [goid 4872] [evidence IEA]; steroid hormone receptor activity…	NA	Rarb
ILMN_1224034	0.570462	0.000954109	PDE1B	ILMN_192905	15	Mus musculus phosphodiesterase 1B, Ca2+-calmodulin dependent (Pde1b), mRNA.	Pde1b1; 63kDa	Mus musculus	RefSeq	18574	+	15qF3	NA	visual learning [goid 8542] [evidence IMP]; locomotory behavior [goid 7626] [evidence IMP]; signal transduction [goid 7165] [evidence IMP]	calmodulin binding [goid 5516] [evidence IEA]; hydrolase activity [goid 16787] [evidence IEA]; 3',5'-cyclic-nucleotide phosphodiesterase activity [goid 4114] [evidence IEA]; catalytic activity [goid 3824] [evidence IEA]	NA	Pde1b
ILMN_2930897	0.570443	0.000112666	IGFBP2	ILMN_222264	1	Mus musculus insulin-like growth factor binding protein 2 (Igfbp2), mRNA.	Igfbp-2; AI255832	Mus musculus	RefSeq	16008	+	1qC3	extracellular region [goid 5576] [evidence IEA]	regulation of cell growth [goid 1558] [evidence IEA]	growth factor binding [goid 19838] [evidence IEA]; insulin-like growth factor binding [goid 5520] [evidence IEA]	Igfbp-2; AI255832	Igfbp2
ILMN_2907241	0.566712	0.00597353	TMEM90A	ILMN_235502	12	Mus musculus transmembrane protein 90a (Tmem90a), mRNA.	Gm261	Mus musculus	RefSeq	627191	-	12qD1	Golgi apparatus [goid 5794] [evidence IDA]	NA	NA	Gm261	Tmem90a
ILMN_2969172	0.566643	0.00484273	TMEM87A	ILMN_248802	2	Mus musculus transmembrane protein 87A (Tmem87a), mRNA.	A930025J12Rik	Mus musculus	RefSeq	211499	-	2qE5	NA	NA	NA	A930025J12Rik	Tmem87a
ILMN_2898958	0.549173	0.00571318	HSD3B2	ILMN_214850	3	Mus musculus hydroxy-delta-5-steroid dehydrogenase, 3 beta- and steroid delta-isomerase 2 (Hsd3b2), mRNA.	NA	Mus musculus	RefSeq	15493	-	3qF2.2	integral to membrane [goid 16021] [evidence IEA]; membrane [goid 16020] [evidence IEA]; mitochondrion [goid 5739] [evidence IEA]; endoplasmic reticulum [goid 5783] [evidence IEA]	steroid biosynthesis [goid 6694] [evidence IEA]; C21-steroid hormone biosynthesis [goid 6700] [evidence IEA]	oxidoreductase activity [goid 16491] [evidence IEA]; isomerase activity [goid 16853] [evidence IEA]; steroid delta-isomerase activity [goid 4769] [evidence IEA]; 3-beta-hydroxy-delta5-steroid dehydrogenase activity [goid 3854] [evidence IEA]; catalytic activity [goid 3824] [evidence IEA]	NA	Hsd3b2
ILMN_2691752	0.54188	5.38374e-05	OTX2	ILMN_218109	14	Mus musculus orthodenticle homolog 2 (Drosophila) (Otx2), mRNA.	E130306E05Rik	Mus musculus	RefSeq	18424	-	14qC1	nucleus [goid 5634] [evidence IC ]	cell fate specification [goid 1708] [evidence IMP]; cell fate commitment [goid 45165] [evidence IMP]; neuron differentiation [goid 30182] [evidence IMP]; dorsal/ventral pattern formation [goid 9953] [evidence IMP]; midbrain development [goid 30901] [evidence IMP]; regulation of transcription from RNA polymerase II promoter [goid 6357] [evidence IDA]; regulation of transcription, DNA-dependent [go…	transcription factor activity [goid 3700] [evidence IEA]; DNA binding [goid 3677] [evidence IEA]; transcription regulator activity [goid 30528] [evidence IDA]; protein binding [goid 5515] [evidence IPI]; sequence-specific DNA binding [goid 43565] [evidence IEA]	NA	Otx2
ILMN_1226356	0.540368	0.0075043	AI427515	ILMN_223744	8	Mus musculus expressed sequence AI427515 (AI427515), mRNA.	9430073I07; mKIAA1576	Mus musculus	RefSeq	270097	+	8qE1	NA	NA	oxidoreductase activity [goid 16491] [evidence IEA]	NA	AI427515
ILMN_2507182	0.537643	0.0136929	TOMM22	ILMN_187433	15	Mus musculus translocase of outer mitochondrial membrane 22 homolog (yeast) (Tomm22), nuclear gene encoding mitochondrial protein, mRNA.	Tom22; 2310047D01	Mus musculus	RefSeq	223696	+	15qE1	membrane [goid 16020] [evidence IEA]; mitochondrion [goid 5739] [evidence IEA]; integral to membrane [goid 16021] [evidence IEA]; outer membrane [goid 19867] [evidence IEA]; mitochondrial inner membrane [goid 5743] [evidence IDA]	protein targeting [goid 6605] [evidence IEA]; transport [goid 6810] [evidence IEA]; protein transport [goid 15031] [evidence IEA]	receptor activity [goid 4872] [evidence IEA]	NA	Tomm22
ILMN_1239662	0.5159	0.00113149	SLC4A2	ILMN_220955	5	Mus musculus solute carrier family 4 (anion exchanger), member 2 (Slc4a2), mRNA.	B3RP; Ae2	Mus musculus	RefSeq	20535	+	5qA3	integral to plasma membrane [goid 5887] [evidence IEA]; membrane [goid 16020] [evidence IEA]	ion transport [goid 6811] [evidence IEA]; anion transport [goid 6820] [evidence IEA]; transport [goid 6810] [evidence IEA]	antiporter activity [goid 15297] [evidence IEA]; carrier activity [goid 5386] [evidence IEA]; inorganic anion exchanger activity [goid 5452] [evidence IEA]; anion exchanger activity [goid 15380] [evidence IEA]	B3RP; Ae2	Slc4a2
ILMN_2642800	0.505346	0.00132362	SOSTDC1	ILMN_213965	12	Mus musculus sclerostin domain containing 1 (Sostdc1), mRNA.	0610006G05Rik; USAG-1; ectodin; Sostl; Wise	Mus musculus	RefSeq	66042	+	12qA3	extracellular space [goid 5615] [evidence IDA]	pattern specification [goid 7389] [evidence IMP]; Wnt receptor signaling pathway [goid 16055] [evidence IEA]; negative regulation of BMP signaling pathway [goid 30514] [evidence IGI]; odontogenesis (sensu Vertebrata) [goid 42475] [evidence IMP]	protein binding [goid 5515] [evidence IPI]	0610006G05Rik; USAG-1; ectodin; Sostl; Wise	Sostdc1
ILMN_2610744	-0.500834	0.003741	MYL4	ILMN_210933	11	Mus musculus myosin, light polypeptide 4 (Myl4), mRNA.	ALC1; AMLC; MLC1a; GT1; Myla; ELC; ELC1a	Mus musculus	RefSeq	17896	+	11qE1	myosin [goid 16459] [evidence IEA]; cytoskeleton [goid 5856] [evidence IEA]	cytoskeleton organization and biogenesis [goid 7010] [evidence IEA]	motor activity [goid 3774] [evidence IEA]; calcium ion binding [goid 5509] [evidence IEA]	NA	Myl4
ILMN_2604226	-0.501408	0.00149607	SEMA5A	ILMN_210299	15	Mus musculus sema domain, seven thrombospondin repeats (type 1 and type 1-like), transmembrane domain (TM) and short cytoplasmic domain, (semaphorin) 5A (Sema5a), mRNA.	Semaf; semF; 5930434A13; 9130201M22Rik; AI464145	Mus musculus	RefSeq	20356	+	15qB3.1	integral to membrane [goid 16021] [evidence IDA]; membrane [goid 16020] [evidence IEA]	patterning of blood vessels [goid 1569] [evidence IMP]; cell differentiation [goid 30154] [evidence IEA]; development [goid 7275] [evidence IEA]; axon guidance [goid 7411] [evidence IMP]	axon guidance receptor activity [goid 8046] [evidence IDA]; receptor activity [goid 4872] [evidence IEA]	NA	Sema5a
ILMN_1237003	-0.530309	2.72568e-05	SLU7	ILMN_215458	11	Mus musculus SLU7 splicing factor homolog (S. cerevisiae) (Slu7), transcript variant 1, mRNA.	AU018913; D3Bwg0878e; RP23-26M1.8; MGC31026; D11Ertd730e	Mus musculus	RefSeq	193116	+	11qA5-qB1.1	NA	NA	zinc ion binding [goid 8270] [evidence IEA]	AU018913; D3Bwg0878e; RP23-26M1.8; MGC31026; D11Ertd730e	Slu7
ILMN_2744789	-0.535803	0.0313126	BC003993	ILMN_218352	2	Mus musculus cDNA sequence BC003993 (BC003993), mRNA.	MGC107219; B230213M24; MGC7531; mKIAA1604; RP23-65N20.1; AL022752; AI173004; AA684037; MGC107450	Mus musculus	RefSeq	80744	-	2qC3	NA	NA	RNA binding [goid 3723] [evidence IEA]	MGC107219; B230213M24; MGC7531; mKIAA1604; AL022752; AI173004; AA684037; MGC107450	BC003993
ILMN_2943387	-0.54335	0.00696289	VIP	ILMN_190087	10	Mus musculus vasoactive intestinal polypeptide (Vip), mRNA.	MGC107202	Mus musculus	RefSeq	22353	-	10qA1	extracellular region [goid 5576] [evidence IEA]	NA	hormone activity [goid 5179] [evidence IEA]	MGC107202	Vip
ILMN_2859960	-0.563546	0.000699559	ADCY1	ILMN_242119	11	Mus musculus adenylate cyclase 1 (Adcy1), mRNA.	mKIAA4070; D11Bwg1392e; I-AC; brl; KIAA4070; AC1	Mus musculus	RefSeq	432530	+	11qA1	plasma membrane [goid 5886] [evidence TAS]; integral to membrane [goid 16021] [evidence IEA]; membrane [goid 16020] [evidence IEA]	cAMP biosynthesis [goid 6171] [evidence TAS]; adenylate cyclase activation [goid 7190] [evidence TAS]; cyclic nucleotide biosynthesis [goid 9190] [evidence IEA]	phosphorus-oxygen lyase activity [goid 16849] [evidence IEA]; adenylate cyclase activity [goid 4016] [evidence TAS]; lyase activity [goid 16829] [evidence IEA]; metal ion binding [goid 46872] [evidence IEA]; calmodulin binding [goid 5516] [evidence IEA]; magnesium ion binding [goid 287] [evidence IEA]	mKIAA4070; D11Bwg1392e; I-AC; brl; KIAA4070; AC1	Adcy1
ILMN_1255416	-0.579354	0.000708096	LY6A	ILMN_209150	15	Mus musculus lymphocyte antigen 6 complex, locus A (Ly6a), mRNA.	Ly-6A/E; Ly-6A.2; Sca-1; Sca1; TAP; Ly-6E.1	Mus musculus	RefSeq	110454	-	15qD3	membrane [goid 16020] [evidence IEA]; external side of plasma membrane [goid 9897] [evidence IDA]	NA	GPI anchor binding [goid 48503] [evidence IEA]	Ly-6A.2; Sca-1; Sca1; TAP; Ly-6E.1; Ly-6A/E	Ly6a
ILMN_2691478	-0.601058	0.00575701	CCKBR	ILMN_218089	NA	Mus musculus cholecystokinin B receptor (Cckbr), mRNA.	CCK2R; CCKR-2	Mus musculus	RefSeq	12426	NA	7qE3	integral to plasma membrane [goid 5887] [evidence ISS]; membrane [goid 16020] [evidence IEA]; plasma membrane [goid 5886] [evidence ISS]	cell proliferation [goid 8283] [evidence ISS]; digestion [goid 7586] [evidence ISS]; signal transduction [goid 7165] [evidence IEA]; phospholipase C activation [goid 7202] [evidence ISS]; sensory perception [goid 7600] [evidence ISS]; G-protein coupled receptor protein signaling pathway [goid 7186] [evidence IEA]; feeding behavior [goid 7631] [evidence ISS]; positive regulation of cell proliferat…	signal transducer activity [goid 4871] [evidence IEA]; rhodopsin-like receptor activity [goid 1584] [evidence IEA]; phosphoinositide phospholipase C activity [goid 4435] [evidence ISS]; G-protein coupled receptor activity [goid 4930] [evidence IEA]; receptor activity [goid 4872] [evidence IEA]; phosphatidylinositol 3-kinase regulator activity [goid 46935] [evidence ISS]	CCK2R; CCKR-2	Cckbr
ILMN_2615468	-0.656956	0.00253529	FGFR1OP2	ILMN_211399	6	Mus musculus FGFR1 oncogene partner 2 (Fgfr1op2), mRNA.	1500031J01Rik	Mus musculus	RefSeq	67529	+	6qG3	NA	NA	molecular_function [goid 3674] [evidence ND ]	NA	Fgfr1op2
ILMN_2604224	-0.679212	0.00118813	SEMA5A	ILMN_210299	NA	NA	NA	Mus musculus	MEEBO	NA	NA	NA	NA	NA	NA	NA	Sema5a
ILMN_2619861	-0.817262	6.64666e-05	NIPSNAP1	ILMN_211825	11	Mus musculus 4-nitrophenylphosphatase domain and non-neuronal SNAP25-like protein homolog 1 (C. elegans) (Nipsnap1), mRNA.	NA	Mus musculus	RefSeq	18082	+	11qA1	mitochondrion [goid 5739] [evidence IDA]; mitochondrial inner membrane [goid 5743] [evidence IDA]	NA	molecular_function [goid 3674] [evidence ND ]	NA	Nipsnap1
ILMN_2825109	-1.08786	1.93003e-06	ZFP330	ILMN_187056	8	Mus musculus zinc finger protein 330 (Zfp330), mRNA.	MGC103365; BC008086; Noa36; MGC6718; MGC41503	Mus musculus	RefSeq	30932	-	8qC2	nucleus [goid 5634] [evidence IEA]; nucleolus [goid 5730] [evidence ISS]; midbody [goid 30496] [evidence ISS]; chromosome, pericentric region [goid 775] [evidence ISS]	NA	zinc ion binding [goid 8270] [evidence IEA]; metal ion binding [goid 46872] [evidence ISS]	Noa36; MGC103365; BC008086; MGC6718; MGC41503	Zfp330
ILMN_1260378	-1.1834	0.0452206	CSRP1	ILMN_211706	NA	Mus musculus cysteine and glycine-rich protein 1 (Csrp1), mRNA.	AA959891; CRP1; Csrp; AA408841; AW545626	Mus musculus	RefSeq	13007	NA	1qE4	actin cytoskeleton [goid 15629] [evidence TAS]	actin cytoskeleton organization and biogenesis [goid 30036] [evidence TAS]	metal ion binding [goid 46872] [evidence IEA]; protein binding [goid 5515] [evidence IPI]	AA959891; CRP1; Csrp; AA408841; AW545626	Csrp1
