# Supplementary material for: Stress susceptibility-specific phenotype associated with different hippocampal transcriptomic responses to chronic tricyclic antidepressant treatment in mice
Source: BMC Neurosci. 2013 Nov 13;14:144. doi: 10.1186/1471-2202-14-144 (PMC3831054; doi:10.1186/1471-2202-14-144)
Supplement: Additional file 4: Table S4 — HA_GO_FAT. Gene Ontology categories of differentially expressed genes in the hippocampus of saline-treated HA mice vs. desipramine-treated HA mice. Significantly enriched (p < 0.05) gene ontology (GO) categories of differentially expressed genes (DEGs) in the hippocampus of saline-treated HA mice vs. desipramine-treated HA mice. GO categories shown in the figure consist of biological processes, molecular functions, cellular components and biochemical pathways terms. [file 1471-2202-14-144-S4.xls]

## Sheet: HA down BP FAT
	HA desipramine upregulated genes
	Category	Term	Count	PValue	Genes
1	GOTERM_BP_FAT	GO:0006836~neurotransmitter transport	4	0.00071148	SLC6A9, SLC17A6, SLC6A11, RIMS3
2	GOTERM_BP_FAT	GO:0006928~cell motion	5	0.00223493	VAV3, SEMA3F, GBX2, EFNA5, ELMO1
3	GOTERM_BP_FAT	GO:0030030~cell projection organization	4	0.00299991	VAV3, NTNG1, GBX2, EFNA5
4	GOTERM_BP_FAT	GO:0001525~angiogenesis	3	0.00459608	GBX2, ARHGAP24, ANXA2
5	GOTERM_BP_FAT	GO:0048562~embryonic organ morphogenesis	3	0.0188793	GBX2, ZIC1, TCF7L2
6	GOTERM_BP_FAT	GO:0001755~neural crest cell migration	2	0.0296049	SEMA3F, GBX2
7	GOTERM_BP_FAT	GO:0007409~axonogenesis	3	0.0329702	NTNG1, GBX2, EFNA5
8	GOTERM_BP_FAT	GO:0030182~neuron differentiation	4	0.0368457	NTNG1, GBX2, EFNA5, RORA
9	GOTERM_BP_FAT	GO:0048812~neuron projection morphogenesis	3	0.0382741	NTNG1, GBX2, EFNA5
10	GOTERM_BP_FAT	GO:0007610~behavior	4	0.0389368	PTGDS, SEMA3F, CHRNA4, ZIC1
11	GOTERM_BP_FAT	GO:0048667~cell morphogenesis involved in neuron differentiation	3	0.040765	NTNG1, GBX2, EFNA5
12	GOTERM_BP_ALL	GO:0022008~neurogenesis	5	0.0478864	SEMA3F, NTNG1, GBX2, EFNA5, RORA
	GOTERM_BP_FAT	GO:0048514~blood vessel morphogenesis	3	0.0504214	GBX2, ARHGAP24, ANXA2
	GOTERM_BP_FAT	GO:0014032~neural crest cell development	2	0.0604225	SEMA3F, GBX2
	GOTERM_BP_FAT	GO:0014033~neural crest cell differentiation	2	0.0704225	SEMA3F, GBX2
	GOTERM_BP_FAT	GO:0048858~cell projection morphogenesis	3	0.0729107	NTNG1, GBX2, EFNA5
	GOTERM_BP_FAT	GO:0021549~cerebellum development	2	0.0745328	GBX2, RORA
	GOTERM_BP_FAT	GO:0000904~cell morphogenesis involved in differentiation	3	0.0792583	NTNG1, GBX2, EFNA5
	GOTERM_BP_FAT	GO:0032990~cell part morphogenesis	3	0.0792583	NTNG1, GBX2, EFNA5
	GOTERM_BP_FAT	GO:0031175~neuron projection development	3	0.0831487	NTNG1, GBX2, EFNA5
	GOTERM_BP_FAT	GO:0022037~metencephalon development	2	0.0867585	GBX2, RORA
	GOTERM_BP_FAT	GO:0001667~ameboidal cell migration	2	0.0948221	SEMA3F, GBX2
	GOTERM_BP_FAT	GO:0016477~cell migration	3	0.0979014	VAV3, SEMA3F, GBX2
	GOTERM_BP_FAT	GO:0048568~embryonic organ development	3	0.0985891	GBX2, ZIC1, TCF7L2
	GOTERM_BP_FAT	GO:0014031~mesenchymal cell development	2	0.098828	SEMA3F, GBX2
1	GOTERM_CC_FAT	GO:0030054~cell junction	8	0.000225631	CBLN1, SLC17A6, SYT9, CHRNA4, ARHGAP24, CALB2, ANXA2, RIMS3
2	GOTERM_CC_FAT	GO:0044459~plasma membrane part	13	0.000808011	SLC6A11, NTNG1, SYT9, ARHGAP24, CALB2, RIMS3, ANXA2, LY6A, GNG8, SLC6A9, CBLN1, SLC17A6, CHRNA4
3	GOTERM_CC_FAT	GO:0005886~plasma membrane	17	0.00194295	VAV3, SLC6A11, NTNG1, SYT9, ARHGAP24, GPR151, CALB2, ANXA2, ELMO1, RIMS3, GNG8, LY6A, SLC6A9, CBLN1, SLC17A6, CHRNA4, EFNA5
4	GOTERM_CC_FAT	GO:0045202~synapse	5	0.0105475	CBLN1, SLC17A6, SYT9, CHRNA4, RIMS3
5	GOTERM_CC_FAT	GO:0005576~extracellular region	10	0.0317185	CBLN1, PTGDS, RESP18, IGSF1, SEMA3F, NTNG1, IGF2, SPARC, WFDC2, ANXA2
1	GOTERM_MF_FAT	GO:0015171~amino acid transmembrane transporter activity	3	0.00680093	SLC6A9, SLC17A6, SLC6A11
2	GOTERM_MF_FAT	GO:0045499~chemorepellent activity	2	0.00989794	SEMA3F, EFNA5
3	GOTERM_MF_FAT	GO:0005275~amine transmembrane transporter activity	3	0.010627	SLC6A9, SLC17A6, SLC6A11
4	GOTERM_MF_FAT	GO:0005283~sodium:amino acid symporter activity	2	0.017259	SLC6A9, SLC6A11
5	GOTERM_MF_FAT	GO:0005416~cation:amino acid symporter activity	2	0.024567	SLC6A9, SLC6A11
6	GOTERM_MF_FAT	GO:0015293~symporter activity	3	0.0423168	SLC6A9, SLC17A6, SLC6A11
7	GOTERM_MF_FAT	GO:0005328~neurotransmitter:sodium symporter activity	2	0.0485482	SLC6A9, SLC6A11
	GOTERM_MF_FAT	GO:0005343~organic acid:sodium symporter activity	2	0.0532754	SLC6A9, SLC6A11
	GOTERM_MF_FAT	GO:0005326~neurotransmitter transporter activity	2	0.0532754	SLC6A9, SLC6A11
	GOTERM_MF_FAT	GO:0008289~lipid binding	4	0.0533482	VAV3, PTGDS, PRKCD, ANXA2
	GOTERM_MF_FAT	GO:0015179~L-amino acid transmembrane transporter activity	2	0.0696418	SLC17A6, SLC6A11
	GOTERM_MF_FAT	GO:0042803~protein homodimerization activity	3	0.0826523	BCAS1, CBLN1, PLEKHB1
1	KEGG_PATHWAY	mmu04062:Chemokine signaling pathway	4	0.00319493	GNG8, VAV3, PRKCD, ELMO1
2	KEGG_PATHWAY	mmu04360:Axon guidance	3	0.0206456	SEMA3F, NTNG1, EFNA5
	HA desipramine downregulated genes
	Category	Term	Count	PValue	Genes
1	GOTERM_BP_FAT	GO:0045576~mast cell activation	2	0.00879953	CPLX2, FCER1G
2	GOTERM_BP_FAT	GO:0002274~myeloid leukocyte activation	2	0.0204268	CPLX2, FCER1G
3	GOTERM_BP_FAT	GO:0032103~regulation of response to external stimulus	2	0.0227379	NPY, FCER1G
4	GOTERM_BP_FAT	GO:0016192~vesicle-mediated transport	3	0.0286509	ARC, CPLX2, FCER1G
	GOTERM_BP_FAT	GO:0002443~leukocyte mediated immunity	2	0.0512264	CPLX2, FCER1G
	GOTERM_BP_FAT	GO:0002252~immune effector process	2	0.0718375	CPLX2, FCER1G
1	GOTERM_CC_FAT	GO:0045202~synapse	3	0.025502	PHACTR1, ARC, CPLX2
2	GOTERM_CC_FAT	GO:0030425~dendrite	2	0.084599	ARC, CPLX2
