# Supplementary material for: Stress susceptibility-specific phenotype associated with different hippocampal transcriptomic responses to chronic tricyclic antidepressant treatment in mice
Source: BMC Neurosci. 2013 Nov 13;14:144. doi: 10.1186/1471-2202-14-144 (PMC3831054; doi:10.1186/1471-2202-14-144)
Supplement: Additional file 5: Table S5 — LA_GO_FAT. Gene Ontology categories of differentially expressed genes in the hippocampus of saline-treated LA mice vs. desipramine-treated LA mice. Significantly enriched (p < 0.05) gene ontology (GO) categories of differentially expressed genes (DEGs) in the hippocampus of saline-treated LA mice vs. desipramine-treated LA mice. GO categories shown in the figure consist of biological processes, molecular functions, cellular components and biochemical pathways terms. [file 1471-2202-14-144-S5.xls]

## Sheet: LA down BP FAT
	LA desipramine upregulated genes
	Category	Term	Count	PValue	Genes
1	GOTERM_BP_FAT	GO:0021756~striatum development	2	0.0146266	RARB, DRD1A
2	GOTERM_BP_FAT	GO:0007617~mating behavior	2	0.016078	PPP1R1B, DRD1A
3	GOTERM_BP_FAT	GO:0021544~subpallium development	2	0.0189748	RARB, DRD1A
4	GOTERM_BP_FAT	GO:0007610~behavior	4	0.0205579	PDE1B, PPP1R1B, ENPP2, DRD1A
5	GOTERM_BP_FAT	GO:0001654~eye development	3	0.0219927	MEIS2, OTX2, RARB
6	GOTERM_BP_FAT	GO:0030900~forebrain development	3	0.0246761	OTX2, RARB, DRD1A
7	GOTERM_BP_FAT	GO:0007618~mating	2	0.0276165	PPP1R1B, DRD1A
8	GOTERM_BP_FAT	GO:0019098~reproductive behavior	2	0.0276165	PPP1R1B, DRD1A
9	GOTERM_BP_FAT	GO:0022008~neurogenesis	3	0.0301246	OTX2, RARB, DRD1A
10	GOTERM_BP_FAT	GO:0008542~visual learning	2	0.0418589	PDE1B, DRD1A
11	GOTERM_BP_FAT	GO:0007632~visual behavior	2	0.0446835	PDE1B, DRD1A
12	GOTERM_BP_FAT	GO:0051705~behavioral interaction between organisms	2	0.0446835	PPP1R1B, DRD1A
13	GOTERM_BP_FAT	GO:0007626~locomotory behavior	3	0.0475474	PDE1B, ENPP2, DRD1A
	GOTERM_BP_FAT	GO:0009628~response to abiotic stimulus	3	0.0519073	ARPP21, PDE1B, DRD1A
	GOTERM_BP_FAT	GO:0033555~multicellular organismal response to stress	2	0.05311	TAC1, DRD1A
	GOTERM_BP_FAT	GO:0007423~sensory organ development	3	0.0541402	MEIS2, OTX2, RARB
	GOTERM_BP_FAT	GO:0007612~learning	2	0.080691	PDE1B, DRD1A
	GOTERM_BP_FAT	GO:0006821~chloride transport	2	0.0861148	CLIC6, SLC4A2
	GOTERM_BP_FAT	GO:0045944~positive regulation of transcription from RNA polymerase II promoter	3	0.0963541	MEIS2, OTX2, RARB
1	GOTERM_CC_FAT	GO:0005576~extracellular region	8	0.00642112	TTR, KL, ENPP2, SOSTDC1, 1500015O10RIK, TAC1, IGF2, IGFBP2
2	GOTERM_CC_FAT	GO:0005615~extracellular space	4	0.0350534	TTR, SOSTDC1, IGF2, IGFBP2
	GOTERM_CC_FAT	GO:0044421~extracellular region part	4	0.0963829	TTR, SOSTDC1, IGF2, IGFBP2
	GOTERM_MF_FAT	GO:0022838~substrate specific channel activity	3	0.0761822	CLIC6, SCN4B, AQP1
	GOTERM_MF_FAT	GO:0015267~channel activity	3	0.0780264	CLIC6, SCN4B, AQP1
	GOTERM_MF_FAT	GO:0022803~passive transmembrane transporter activity	3	0.0780264	CLIC6, SCN4B, AQP1
	GOTERM_MF_FAT	GO:0019838~growth factor binding	2	0.0882774	KL, IGFBP2
	GOTERM_MF_FAT	GO:0008081~phosphoric diester hydrolase activity	2	0.0882774	PDE1B, ENPP2
	LA desipramine downregulated genes
	Category	Term	Count	PValue	Genes
	GOTERM_MF_ALL	GO:0046872~metal ion binding	5	0.0704518	MYL4, ADCY1, SLU7, ZFP330, CSRP1
	GOTERM_MF_ALL	GO:0043169~cation binding	5	0.0725662	MYL4, ADCY1, SLU7, ZFP330, CSRP1
	GOTERM_MF_ALL	GO:0043167~ion binding	5	0.0755907	MYL4, ADCY1, SLU7, ZFP330, CSRP1
	KEGG_PATHWAY	mmu04020:Calcium signaling pathway	2	0.0965897	ADCY1, CCKBR
